# Supplementary material for: Seroconversion and Kinetics of Vibriocidal Antibodies during the First 90 Days of Re-Vaccination with Oral Cholera Vaccine in an Endemic Population
Source: Vaccines (Basel). 2024 Apr 8;12(4):390. doi: 10.3390/vaccines12040390 (PMC11055093; doi:10.3390/vaccines12040390)
Supplement: Supplementary file 1 [file vaccines-12-00390-s001.zip]

Archive with 1 entries (1 files):
- vaccines-2885472-supplementary.pdf
